# Supplementary material for: Feasibility of anchoring active fixation quadripolar lead to the main body of the dilated coronary sinus in a patient with persistent left superior vena cava: a case report
Source: Eur Heart J Case Rep. 2025 Jan 16;9(1):ytaf008. doi: 10.1093/ehjcr/ytaf008 (PMC11770388; doi:10.1093/ehjcr/ytaf008)
Supplement: ytaf008_Supplementary_Data [file ytaf008_supplementary_data.zip]

Archive with 2 entries (2 files):
- supplimental video file 1.mp4
- supplimental video file 2.mp4
